# Supplementary material for: The structural basis of fungal glucuronoyl esterase activity on natural substrates
Source: Nat Commun. 2020 Feb 24;11:1026. doi: 10.1038/s41467-020-14833-9 (PMC7039992; doi:10.1038/s41467-020-14833-9)
Supplement: Supplementary file 4 — Source Data [file 41467_2020_14833_MOESM4_ESM.xlsx]

## Sheet: Figure 1c
Figure 1c
		Thermal unfolding temperature
			Ti (°C)				Mean	Standard deviation
		WT	75.2	75.2	75.3	75.3	75.25	0.05
		dWT	75.9	75.7	75.8		75.8	0.0816497
		ΔWT	74.6	74.7	74.6	74.8	74.675	0.0829156
		ΔS270S	72.2	72.2	72.1		72.1667	0.0471405
		dΔS270S	72.8	72.7	72.3		72.6	0.216025

## Sheet: Figure 5a
Figure 5a
			Run 1	Run 2	Run 3	Run 4	Run 5
	dDeltaS270A:ATUA4	Conc (M)	Fnorm	Fnorm	Fnorm	Fnorm	Fnorm	Average	Stdev
		0.025	910.779	910.006	909.424		908.671	909.72	0.892565
		0.0125	911.429	912.771	913.755	913.31	909.186	912.09	1.84358
		0.00625	909.003	912.84		911.496	910.868	911.052	1.5947
		0.003125	909.28	912.227	906.895	910.232	913.718	910.47	2.64058
		0.0015625	907.543	909.16	908.816		910.136	908.914	1.07112
		0.00078125	906.45		907.862	910.677	908.065	908.264	1.76224
		0.000390625	904.392	902.614	905.604	905.459	905.409	904.696	1.25916
		0.000195313		900.849	899.472	900.279	903.492	901.023	1.7404
		9.76563e-05	895.456		897.847	899.24	903.027	898.893	3.1684
		4.88281e-05	893.837	895.778	895.447	893.561	899.124	895.55	2.22067
		2.44141e-05	891.319	893.88	894.497	894.901	894.87	893.893	1.49692
		1.2207e-05	892.723	891.223	892.875	896.647	896.804	894.054	2.52294
		6.10352e-06	892.186	892.521	892.667	893.734	894.875	893.196	1.10292
		3.05176e-06	894.166	893.052	893.916	895.02	892.28	893.687	1.05369
		1.52588e-06	891.367		895.86			893.613	3.17663
			Run 1	Run 2	Run 3
	DeltaWT:ATUA4	Conc (M)	Fnorm	Fnorm	Fnorm	Average	Stdev
		0.025	908.332	907.128	907.511	907.657	0.614965
		0.0125	907.052	910.102	906.388	907.847	1.98057
		0.00625	903.946	905.988	906.159	905.364	1.23147
		0.003125	898.599	901.463	901.139	900.4	1.56844
		0.0015625	896.883	896.884		896.883	0.000197758
		0.00078125	895.717	894.895	889.113	893.242	3.59905
		0.000390625	896.738	895.277	891.851	894.622	2.50815
		0.000195313	894.975	893.447	893.395	893.939	0.897914
		9.76563e-05	895.643		891.814	893.729	2.70756
		4.88281e-05	896.307		892.432	894.369	2.73955
		2.44141e-05	893.99	891.47		892.73	1.78165
		1.2207e-05	894.193	892.761	889.59	892.181	2.35529
		6.10352e-06	895.21	894.064	891.606	893.626	1.84142
		3.05176e-06	894.167	891.946	894.523	893.545	1.39643
		1.52588e-06	894.279	893.056	892.543	893.293	0.891954
			Run 1	Run 2	Run 3
	dDeltaS270A:MeGlcA	Conc (M)	Fnorm	Fnorm	Fnorm	Average	Stdev
		0.01075	901.418	899.554	902.923	901.299	1.68772
		0.005375	899.556	899.371	897.637	898.855	1.05857
		0.0026875	896.205	897.571	899.008	897.595	1.40159
		0.00134375	895.047	895.519	896.876	895.814	0.94976
		0.000671875	897.247	894.107		895.677	2.22037
		0.000335937	894.473	893.428	893.063	893.654	0.7318
		0.000167969	894.382		894.714	894.548	0.235107
		8.39844e-05		894.017	893.867	893.942	0.105644
		4.19922e-05		895.181	894.859	895.02	0.227954
		2.09961e-05	893.475	890.91	893.45	892.611	1.47351
		1.0498e-05	893.963	892.353	892.575	892.964	0.87288
		5.24902e-06	893.237	893.147		893.192	0.0641793
		2.62451e-06		892.633	891.814	892.224	0.578901
		1.31226e-06	892.927	892.862	894.309	893.366	0.817564
		6.56128e-07	893.675	892.131	893.106	892.971	0.780727
			Run 1	Run 2	Run 3
	dDeltaS270S:MeMeGlcA	Conc (M)	Fnorm	Fnorm	Fnorm	Average	Stdev
		0.015625	899.626	900.177	899.082	899.628	0.547535
		0.0078125	890.424	891.678	902.388	894.83	6.57548
		0.00390625	893.098	895.71	895.269	894.692	1.39816
		0.00195312	892.645	890.953	895.814	893.137	2.46791
		0.000976562	891.098	892.881	892.185	892.055	0.898366
		0.000488281	892.974	891.852	891.868	892.231	0.643096
		0.000244141	891.763	892.419	892.625	892.269	0.450024
		0.00012207	891.635	891.2	895.577	892.804	2.4116
		6.10352e-05	889.487	889.43	894.813	891.243	3.09137
		3.05176e-05	893.096	891.878	894.025	893	1.07669
		1.52588e-05	892.215	893.228	895.363	893.602	1.60686
		7.62939e-06	890.46	889.864	898.098	892.807	4.59139
		3.8147e-06	892.845	894.001	894.757	893.868	0.962912

## Sheet: Figure 5b
Figure 5b
		Sample									Control
			Syringe concentration	0.2	mM							Syringe concentration	0	mM
			Cell concentration	0.025	mM							Cell concentration	0.025	mM
			Initial cell volume	950	uL							Initial cell volume	950	uL
			Temperature	5	°C							Temperature	5	°C
		Region	Q (µJ)	inj volume (µL)	moles titrant (moles)	moles titrate (moles)	moles titrant / moles titrate	total volume (µL)			Region	Q (µJ)	inj volume (µL)	total volume (µL)
		1	1.57896	2	4e-10	2.37e-08	0.0168776	950			1	7.88564	2	950
		2	-130.948	10	2.39579e-09	2.34505e-08	0.102164	950			2	9.42936	10	950
		3	-46.8418	10	4.37057e-09	2.32037e-08	0.188357	950			3	-22.6548	10	950
		4	-41.8131	10	6.32456e-09	2.29594e-08	0.275467	950			4	-25.107	10	950
		5	-29.8613	10	8.25799e-09	2.27178e-08	0.363504	950			5	-17.8602	10	950
		6	-32.1375	10	1.01711e-08	2.24786e-08	0.452477	950			6	-24.1955	10	950
		7	-31.9721	10	1.2064e-08	2.2242e-08	0.542397	950			7	-13.5309	10	950
		8	-31.462	10	1.3937e-08	2.20079e-08	0.633274	950			8	-20.3501	10	950
		9	-31.9123	10	1.57903e-08	2.17762e-08	0.725117	950			9	-23.4753	10	950
		10	-30.3556	10	1.76241e-08	2.1547e-08	0.817938	950			10	-15.7794	10	950
		11	-30.5636	10	1.94386e-08	2.13202e-08	0.911745	950			11	-16.8669	10	950
		12	-28.671	10	2.1234e-08	2.10958e-08	1.00655	950			12	-19.2149	10	950
		13	-28.9942	10	2.30104e-08	2.08737e-08	1.10237	950			13	-17.8916	10	950
		14	-26.6092	10	2.47682e-08	2.0654e-08	1.1992	950			14	-22.1957	10	950
		15	-29.0463	10	2.65075e-08	2.04366e-08	1.29706	950			15	-23.4813	10	950
		16	-23.4419	10	2.82285e-08	2.02214e-08	1.39597	950			16	-19.6128	10	950
		17	-36.2992	10	2.99313e-08	2.00086e-08	1.49593	950			17	-15.9234	10	950
		18	-27.9527	10	3.16163e-08	1.9798e-08	1.59695	950			18	-20.2644	10	950
		19	-24.1477	10	3.32835e-08	1.95896e-08	1.69904	950			19	-19.1174	10	950
		20	-20.1052	10	3.49331e-08	1.93834e-08	1.80222	950			20	-19.4773	10	950
		21	-23.8062	10	3.65654e-08	1.91793e-08	1.9065	950			21	-19.8672	10	950
		22	-19.8299	10	3.81805e-08	1.89774e-08	2.01189	950			22	-18.412	10	950
		23	-21.2361	10	3.97786e-08	1.87777e-08	2.1184	950			23	-18.8675	10	950
		24	-19.4243	10	4.13599e-08	1.858e-08	2.22604	950			24	-16.9005	10	950
		25	-19.0394	10	4.29245e-08	1.83844e-08	2.33483	950			25	-17.2259	10	950

## Sheet: Figure 5d
Figure 5d
		E: Free Enzyme												E: Free Enzyme
		S: Supernatant												S: Supernatant
		P: Pellet												P: Pellet
																										E: Free Enzyme
																										S: Supernatant
																										P: Pellet

## Sheet: Supplementary Figure 1
Supplementary Figure 1a												Supplementary Figure 1b
SAXS scattering profiles												SAXS scattering profiles
dDS270A 3.76 mg/mL				dDS270A 2.0 mg/mL				dDS270A 1.0 mg/mL				dWT 3.7 mg/mL				dWT 2.0 mg/mL				dWT 1.0 mg/mL				Scattering profiles included here are only scaled by concentration.
				(scaling factor 0.929)				(scaling factor 0.868)								(scaling factor 0.911)				(scaling factor 0.877)				Scaling factors applied for comparison, as the conc estimates of 2.0 and 1.0 mg/mL are only based on dilution factors.
q(Å-1)	I(q)	error est		q(Å-1)	I(q)	error est		q(Å-1)	I(q)	error est		q(Å-1)	I(q)	error est		q(Å-1)	I(q)	error est		q(Å-1)	I(q)	error est
19663.8	32065.8	1558.52		19663.8	37987.6	2317.24		19663.8	37509.3	4156.92		19663.8	57037	1705.42		19663.8	59427.5	2389.48		19663.8	60658.4	4138.48
20892.8	33188.9	1322.57		20892.8	36144.8	1928.02		20892.8	45739.1	3529.7		20892.8	53554.7	1409.38		20892.8	60203.3	2076.78		20892.8	63200.3	3515.66
22121.7	33200.1	1318.1		22121.7	36139.7	1942.75		22121.7	37574.8	3430.05		22121.7	54564.4	1371.79		22121.7	58545	2048.65		22121.7	62011.5	3535.78
23350.7	33331.4	1288.21		23350.7	37736.8	1889.38		23350.7	40972.3	3361.58		23350.7	51863.3	1345.01		23350.7	56649.9	1919.09		23350.7	64447.2	3365.55
24579.6	33502.6	1196.81		24579.6	36402.9	1802.16		24579.6	38723.6	3201.16		24579.6	50257.9	1275.63		24579.6	56533.6	1828.9		24579.6	58849.3	3209.29
25808.6	34236.6	1102.56		25808.6	37387.7	1638.38		25808.6	41082.2	2940.74		25808.6	48600.3	1130.37		25808.6	53326.8	1685.21		25808.6	55456.3	2988.52
27037.5	33421.7	1040.13		27037.5	36794.8	1513.72		27037.5	41094.4	2689.92		27037.5	48189.1	1040.19		27037.5	55277.2	1601.32		27037.5	55576.5	2752.42
28266.5	32549.3	976.443		28266.5	37212.6	1496.34		28266.5	39538.8	2546.64		28266.5	46849.2	1039.25		28266.5	50267.3	1543.9		28266.5	52878.4	2648.12
29495.4	31269.4	941.368		29495.4	35335.3	1354.64		29495.4	40236.2	2399.07		29495.4	46123.9	992.712		29495.4	52560.2	1429.33		29495.4	54774.4	2437.26
30724.3	31652.8	877.095		30724.3	33933.4	1279.14		30724.3	37102.8	2234.51		30724.3	44059.8	897.204		30724.3	49177.9	1328.72		30724.3	51012.7	2250.31
31953.2	31467.2	835.559		31953.2	36425.6	1208.91		31953.2	39005	2087.97		31953.2	42807.5	863.959		31953.2	46266.1	1224.07		31953.2	53633.1	2138.45
33182.2	30243.9	793.588		33182.2	34362.2	1136.45		33182.2	37053.8	1959.51		33182.2	41617.5	814.203		33182.2	43613.4	1162.16		33182.2	45522.9	2036.23
34411.1	31668.3	769.726		34411.1	35009	1076.63		34411.1	36906.4	1881.45		34411.1	42286.4	794.94		34411.1	46769.7	1123.37		34411.1	48788	1885.06
35639.9	31571.3	731.617		35639.9	33021	1009.49		35639.9	35478	1731.8		35639.9	40277.4	745.736		35639.9	45974.7	1061.69		35639.9	46607.5	1744.09
36868.8	29286.6	686.235		36868.8	33773.1	985.355		36868.8	33604	1654.18		36868.8	37113	725.349		36868.8	42156.4	1026.45		36868.8	42586.7	1698.1
38097.7	30425.9	665.213		38097.7	33189.1	947.393		38097.7	37475.2	1598.51		38097.7	38196.1	713.657		38097.7	41820.5	988.704		38097.7	44553.1	1641.57
39326.6	29796.3	652.5		39326.6	33558.6	886.681		39326.6	34377.4	1517.38		39326.6	37044.2	662.46		39326.6	41369.6	922.417		39326.6	46031.2	1539.36
40555.5	29971.7	638.567		40555.5	33255.7	876.94		40555.5	34287.4	1437.36		40555.5	35918.6	657.948		40555.5	39478.3	898.869		40555.5	43187	1476.72
41784.3	30036.4	616.947		41784.3	32225.1	829.71		41784.3	35779.5	1405.33		41784.3	34708.1	618.772		41784.3	38481.9	867.981		41784.3	37958.9	1399.03
43013.2	29044.4	599.406		43013.2	30953.2	800.088		43013.2	33615.5	1345.13		43013.2	33920.1	606.316		43013.2	37569.2	836.763		43013.2	37511.7	1365.25
44242	27566.9	584.607		44242	30438.9	782.083		44242	34565.6	1334.64		44242	32963	580.999		44242	37042.3	821.612		44242	38378.3	1343.5
45470.8	27529	565.017		45470.8	31170.2	765.496		45470.8	30378.6	1266.47		45470.8	32721.7	572.01		45470.8	35236.7	779.51		45470.8	37284	1280.46
46699.7	27580.9	554.419		46699.7	29388.4	737.456		46699.7	31273.8	1227.22		46699.7	31447.9	553.578		46699.7	35100.3	761.624		46699.7	37571.7	1234.94
47928.5	27873	540.952		47928.5	29310.1	726.095		47928.5	30861.7	1197.04		47928.5	31223.7	538.084		47928.5	34029.3	745.293		47928.5	35491	1204.24
49157.3	27319	515.005		49157.3	29048.9	697.63		49157.3	32096.3	1164.2		49157.3	30646	529.775		49157.3	34234.2	729.248		49157.3	34176.7	1152.99
50386.1	25946.4	517.553		50386.1	28095.8	684.953		50386.1	29027.8	1137.39		50386.1	28600.3	503.789		50386.1	31023.9	695.986		50386.1	35349.3	1147
51614.8	26148.8	492.652		51614.8	27645.4	666.693		51614.8	27841.9	1081.14		51614.8	28480.5	487.671		51614.8	31718.8	662.606		51614.8	34053.8	1061.12
52843.6	25884.2	481.809		52843.6	26635.6	662.114		52843.6	29062	1072.93		52843.6	26828.3	484.729		52843.6	30302.8	659.802		52843.6	31458	1061.69
54072.4	24541	479.375		54072.4	27625.1	636.838		54072.4	28397.2	1046.48		54072.4	26639.1	472.631		54072.4	30258.4	653.633		54072.4	32239.9	1047.39
55301.1	24286.9	458.991		55301.1	25875.4	628.369		55301.1	26447.8	1013.99		55301.1	26478	476.168		55301.1	28462.2	628.096		55301.1	31367.5	1034.53
56529.9	24624.4	449.033		56529.9	26728.4	607.39		56529.9	28821.8	991.821		56529.9	25242.2	444.116		56529.9	29478.3	615.479		56529.9	30594	989.29
57758.6	23379.1	438.948		57758.6	24739.7	587.855		57758.6	26955	961.188		57758.6	24547.1	439.646		57758.6	27520.5	599.339		57758.6	28702.8	965.232
58987.3	23276.3	432.325		58987.3	24623.8	577.099		58987.3	26102	951.866		58987.3	23965.7	439.993		58987.3	26704.6	578.451		58987.3	27179.7	941.996
60216	23019.3	435.815		60216	24785.8	587.586		60216	25909.2	939.566		60216	23664.2	427.885		60216	26569.3	585.722		60216	27626.2	938.151
61444.7	21440.8	410.562		61444.7	23218	562.331		61444.7	24418.8	905.467		61444.7	23174.8	413.176		61444.7	25469.7	557.97		61444.7	27063.9	906.745
62673.4	21011.2	409.789		62673.4	22522.8	547.149		62673.4	24447.9	904.727		62673.4	21871.8	401.162		62673.4	23674.9	542.9		62673.4	25242	879.558
63902.1	20493.5	392.854		63902.1	22854.8	537.081		63902.1	24515.5	878.928		63902.1	22000.2	393.493		63902.1	23420.8	535.706		63902.1	24772	871.104
65130.7	19700.9	381.046		65130.7	20969.7	525.731		65130.7	23349.3	865.055		65130.7	21431.4	393.735		65130.7	23172.7	526.589		65130.7	24813.8	866.565
66359.4	20225.4	377.015		66359.4	21719	518.775		66359.4	21449.3	841.547		66359.4	20007.9	372.525		66359.4	23078.8	525.549		66359.4	23472.9	849.708
67588	19492.7	370.141		67588	22004.1	498.485		67588	23124.8	822.638		67588	19837.5	365.7		67588	22218.6	511.012		67588	23703.9	822.609
68816.6	18758.6	371.109		68816.6	20936.1	498.784		68816.6	19618.2	804.626		68816.6	18982.5	362.908		68816.6	21240	505.253		68816.6	23090.2	820.279
70045.2	18526.7	359.521		70045.2	19756.3	487.232		70045.2	21871.2	786.995		70045.2	18696.4	355.934		70045.2	19982.8	490.009		70045.2	21108.3	803.209
71273.8	17930.3	355.421		71273.8	19104.7	479.029		71273.8	20649.2	786.561		71273.8	18432	349.519		71273.8	20380.7	483.887		71273.8	21425.2	793.744
72502.4	17499.3	352.011		72502.4	18943.9	479.823		72502.4	19588.8	780.03		72502.4	17872.6	343.493		72502.4	19900.3	472.378		72502.4	19761.9	770.414
73730.9	16890	341.795		73730.9	17798.1	455.487		73730.9	18741.1	755.454		73730.9	16523.1	329.958		73730.9	17558.4	461.141		73730.9	18231.1	754.116
74959.4	16710.7	339.989		74959.4	17848	455.424		74959.4	18412.4	761.127		74959.4	16367	333.333		74959.4	17933.1	464.387		74959.4	18351.2	762.631
76188	16176.9	335.854		76188	17673.9	451.851		76188	17395.9	742.631		76188	16036.7	329.216		76188	17084.5	446.616		76188	18079.9	746.462
77416.5	15656	320.547		77416.5	17432.1	443.913		77416.5	18095.9	731.378		77416.5	15960.2	321.42		77416.5	17028.8	443.741		77416.5	17297	726.159
78645	15178.2	314.137		78645	16148.5	432.13		78645	18379.7	727.046		78645	15535	313.61		78645	16479.7	443.398		78645	17867	727.256
79873.4	14497.9	304.227		79873.4	15855.4	423.92		79873.4	17072.3	704.437		79873.4	14692.7	305.517		79873.4	15678.5	419.083		79873.4	17178.1	704.535
81101.9	14770.4	307.365		81101.9	15635	424.113		81101.9	16344.9	704.106		81101.9	14501.6	300.189		81101.9	15967.9	422.647		81101.9	16834.8	697.342
82330.4	14270.8	298.289		82330.4	15214.1	411.941		82330.4	17727	691.634		82330.4	13186.5	293.5		82330.4	15337.7	422.904		82330.4	14625.2	701.627
83558.8	13761	296.451		83558.8	15119.2	411.134		83558.8	16289.9	684.627		83558.8	13289.3	292.792		83558.8	13945.4	406.348		83558.8	14870.2	696.363
84787.2	12929.4	292.1		84787.2	14259.1	407.04		84787.2	14554.3	678.437		84787.2	12876.9	286.667		84787.2	14121.2	400.325		84787.2	15569.5	682.534
86015.6	12947.8	288.246		86015.6	14052.9	397.78		86015.6	14582.7	659.207		86015.6	12829.1	279.591		86015.6	14066.5	395.365		86015.6	14797.1	667.861
87244	12414.5	283.488		87244	13074.3	391.768		87244	12966.1	655.442		87244	12326.6	281.893		87244	13475	401.059		87244	13584.4	661.618
88472.3	11429.9	277.789		88472.3	12475.5	385.729		88472.3	13539.6	651.804		88472.3	11536.9	267.035		88472.3	12819	386.028		88472.3	13222.7	648.457
89700.7	11262.6	276.276		89700.7	11970.8	385.345		89700.7	12601.5	648.549		89700.7	11777.3	264.911		89700.7	12118.5	381.522		89700.7	12831.1	641.898
90929	10513.7	268.429		90929	12258.5	382.939		90929	13224.2	644.917		90929	10715.3	268.233		90929	11839.9	382.065		90929	11983.9	640.854
92157.3	10931.1	262.935		92157.3	11660.3	370.742		92157.3	12321.4	624.75		92157.3	11133	260.861		92157.3	12101.4	363.935		92157.3	12258.1	621.229
93385.6	10357.6	261.035		93385.6	11121.9	370.033		93385.6	12215.9	626.578		93385.6	10297.4	253.885		93385.6	11316.2	368.642		93385.6	12994.7	623.79
94613.8	10003.2	257.12		94613.8	10911.5	360.079		94613.8	10702.6	610.233		94613.8	9770.13	253.227		94613.8	10466.1	357.391		94613.8	10944.5	618.8
95842.1	9298.18	251.746		95842.1	9764.9	355.866		95842.1	10355.2	612.325		95842.1	9576.8	247.033		95842.1	10934.8	355.656		95842.1	11994.8	609.379
97070.3	9144.19	250.807		97070.3	10298.5	354.678		97070.3	11246	606.958		97070.3	9441.55	248.828		97070.3	10799.8	360.227		97070.3	11021.9	610.689
98298.5	9026.23	248.627		98298.5	9681.12	350.516		98298.5	10339.7	597.308		98298.5	8903.77	241.504		98298.5	8759.7	348.573		98298.5	9079.85	597.35
99526.7	8227.99	241.321		99526.7	8745.93	347.607		99526.7	9839.62	598.907		99526.7	8159.65	235.71		99526.7	9787.17	351.512		99526.7	9468.13	599.555
100755	8810.53	249.444		100755	9031.73	348.049		100755	10468.1	603.831		100755	8104.65	238.504		100755	8898.7	352.846		100755	7850.48	595.368
101983	7971.21	247.171		101983	8367.28	351.239		101983	8545.24	606.474		101983	7735.27	236.669		101983	8769.8	350.265		101983	8776.02	604.533
103211	7662.76	241.592		103211	8207.49	352.294		103211	8479.9	608.083		103211	7637.76	242.656		103211	7836.93	350.735		103211	8212.8	606.305
104439	7320.8	241.073		104439	7799.91	344.637		104439	8386.75	605.079		104439	7303.35	237.517		104439	8104.72	348.643		104439	8792.58	605.604
105667	7302.75	240.709		105667	7037.77	347.195		105667	7242.4	602.362		105667	7263.2	236.132		105667	8182.17	348.704		105667	8028.76	598.295
106895	6719.97	238.098		106895	7119.65	343.297		106895	7823.48	596.344		106895	6640.25	232.691		106895	7422.47	345.37		106895	7719.53	603.249
108123	6917.36	238.301		108123	7120.31	338.964		108123	7278	591.225		108123	6804.79	229.841		108123	7440.52	344.623		108123	7730.59	599.705
109351	6076.82	235.82		109351	6876.48	346.485		109351	6116.93	600.175		109351	6203.69	229.228		109351	6532.27	339.156		109351	7453.55	591.134
110579	5680.43	227.498		110579	6098.56	332.61		110579	6318.44	591.031		110579	5743.71	224.245		110579	6580.53	337.741		110579	6947.67	590.421
111807	5616.24	232.714		111807	6027.72	337.052		111807	6562.88	595.346		111807	6269.97	226.892		111807	6107.43	332.696		111807	6608.03	587.091
113035	5376.29	228.451		113035	5996.03	336.052		113035	6805.57	591.787		113035	5751.99	229.855		113035	5747.62	338.842		113035	6119.17	599.178
114263	5234.41	225.195		114263	5479.44	336.43		114263	4759.84	588.676		114263	5242.81	223.734		114263	6255.54	332.973		114263	5723.34	583.657
115491	5241.49	227.165		115491	5526.69	326.437		115491	5810.45	584.558		115491	5064.98	219.391		115491	5470.77	332.148		115491	5812.98	583.686
116719	4469.38	222.906		116719	4526.34	325.325		116719	4669.34	582.044		116719	4582.95	216.475		116719	4946.44	328.403		116719	5401.4	583.283
117947	4917.74	222.742		117947	4998.74	327.027		117947	5618.48	574.005		117947	4578.9	217.907		117947	5013.44	329.181		117947	4508.01	585.09
119175	3816.47	217.814		119175	4547.03	329.536		119175	4641.85	587.718		119175	4338.79	214.379		119175	5193.41	327.312		119175	5682.96	582.347
120403	4346.65	217.412		120403	4977.14	320.3		120403	5243.39	574.618		120403	4073.33	211.698		120403	4570.09	321.295		120403	4593.06	568.813
121630	4107.15	221.931		121630	3962.74	325.865		121630	3253.98	580.694		121630	4100.31	210.002		121630	4549.5	318.427		121630	4661.91	567.486
122858	3668.17	217.559		122858	3622.63	322.204		122858	4376.18	575.152		122858	3632.22	208.732		122858	4241.82	320.583		122858	4733.72	574.731
124086	3485.49	213.803		124086	3268.16	316.46		124086	3569.09	568.581		124086	3237.26	203.245		124086	3885.16	318.786		124086	4081.76	568.43
125314	2983.79	211.588		125314	3712.11	325.66		125314	4246.47	580.73		125314	3579.34	211.941		125314	4168.27	326.202		125314	3072.79	575.766
126541	3149.39	215.598		126541	3952.07	332.215		126541	4007.66	585.282		126541	3463.83	214.161		126541	4503.9	333.228		126541	4559.28	585.463
127769	3134.57	218.43		127769	2968.41	330.522		127769	3547.87	591.34		127769	3391.85	214.412		127769	3560.8	328.216		127769	4311.89	589.09
128996	2764.2	220.837		128996	2894.99	333.166		128996	3011.31	597.908		128996	3128	221.265		128996	2826.85	335.804		128996	2769.63	603.221
130224	2561.47	213.532		130224	3389.87	328.728		130224	2389.66	586.598		130224	3019.54	208.936		130224	3661.09	329.29		130224	4032.74	590.952
131452	2580.52	218.609		131452	2801.47	332.687		131452	4070.09	594.634		131452	2873.11	216.575		131452	3269.3	336.485		131452	3083.76	600.717
132679	2548.62	211.885		132679	2412.03	325.246		132679	2700.73	587.325		132679	3082.92	211.633		132679	3840.97	333.936		132679	3669.77	595.239
133907	2090.52	210.022		133907	2625.11	326.341		133907	2615.75	586.282		133907	2684.95	209.683		133907	2959.05	326.345		133907	2967.96	584.275
135134	2183.33	205.659		135134	2778.3	319.354		135134	3228.63	578.775		135134	2658.09	204.383		135134	2925.24	323.187		135134	2698.77	574.111
136362	2113.73	204.779		136362	2118.14	312.874		136362	2213.78	569.223		136362	2384.22	201.393		136362	2581.32	319.993		136362	2591.04	572.874
137589	1896.12	203.671		137589	2055.1	309.092		137589	2135.02	562.753		137589	2582.15	205.452		137589	2481.03	319.936		137589	3431.23	579.233
138817	1837.1	205.685		138817	1383.13	311.247		138817	1529.76	565.828		138817	2376.57	202.513		138817	1968.67	314.538		138817	2617.16	576.98
140044	1919.28	199.89		140044	2100.03	306.107		140044	1597.1	554.43		140044	1947.8	198.878		140044	2348.98	310.338		140044	2324.28	554.684
141271	1362.35	199.393		141271	1958.93	309.596		141271	886.95	561.888		141271	1814.79	197.534		141271	2050.07	312.887		141271	1957.37	561.441
142499	1523.34	199.643		142499	1510.02	302.999		142499	1420.26	558.203		142499	1514.87	192.574		142499	2072.01	307.875		142499	2392.02	558.732
143726	1731.38	198.521		143726	1588.13	303.557		143726	2254.66	552.722		143726	2048.89	195.861		143726	1978.42	306.415		143726	2476.09	559.579
144953	1766.97	194.771		144953	2137.2	300.688		144953	1687.61	542.291		144953	1941.16	193.964		144953	2001.15	302.396		144953	1988.45	549.504
146180	1435.64	195.284		146180	1094.96	295.476		146180	1858.18	548.931		146180	2153.51	192.749		146180	2073.35	301.938		146180	2023.9	547.036
147408	1650.84	195.81		147408	1534.65	299.354		147408	1503.33	544.642		147408	1818.88	190.312		147408	2037.99	300.937		147408	2263.15	551.118
148635	1270.43	191.781		148635	1652.06	297.846		148635	1731.17	541.286		148635	1959.08	189.006		148635	2146.66	299.285		148635	2145.1	541.775
149862	1192.22	189.618		149862	1001.43	292.664		149862	1168.26	537.678		149862	1151.23	189.713		149862	672.175	298.328		149862	532.59	550.77
151089	1042.59	187.55		151089	1014.01	290.283		151089	1238.2	539.688		151089	1469.49	187.211		151089	1639.47	294.694		151089	1737.67	538.233
152316	1176.76	189.124		152316	1374.1	291.898		152316	1887.48	537.306		152316	1488.74	186.422		152316	1991.58	301.835		152316	656.73	534.125
153543	634.906	185.928		153543	858.91	292.392		153543	1224.45	537.655		153543	1504.52	186.709		153543	1334.29	293.427		153543	995.41	534.352
154770	1013.39	187.042		154770	892.4	287.764		154770	958.68	531.768		154770	1439.75	185.847		154770	1780.62	297.031		154770	1852.14	537.128
155997	739.194	181.616		155997	1296.21	287.113		155997	1355.16	524.67		155997	1459.62	183.922		155997	1410.98	292.122		155997	1668.85	528.891
157224	913.436	184.036		157224	1294.4	290.311		157224	590.91	521.165		157224	1046.98	180.78		157224	1805.22	289.885		157224	1408.72	528.591
158451	968.414	183.143		158451	1214.94	289.297		158451	1260.63	524.849		158451	1455.29	180.513		158451	1498.11	292.299		158451	1947.71	530.995
159678	660.997	180.002		159678	637.12	283.059		159678	1370.95	521.634		159678	1501.69	182.422		159678	1686.38	286.317		159678	2836.16	531.3
160905	435.539	174.737		160905	709.415	276.639		160905	-132.38	505.5		160905	1381.33	173.915		160905	1465.39	278.835		160905	1706.26	510.447
162132	951.178	175.425		162132	703.345	271.738		162132	1401.81	504.351		162132	1332.23	174.59		162132	1486.12	276.223		162132	1285.44	502.849
163359	653.178	171.525		163359	779.06	269.017		163359	1240.48	494.659		163359	1091.19	169.823		163359	1686.16	275.899		163359	2180.68	498.239
164585	715.322	171.466		164585	741.57	266.55		164585	668.26	491.678		164585	1220.35	169.438		164585	1130.76	269.649		164585	1351.38	493.798
165812	499.403	169.238		165812	597.995	263.586		165812	530.96	486.013		165812	867.065	164.134		165812	1059.61	266.024		165812	1330.13	489.887
167039	643.469	168.278		167039	599.74	262.834		167039	939.82	483.402		167039	882.584	167.399		167039	999.685	263.881		167039	914.89	491.865
168265	274.586	166.033		168265	349	261.776		168265	365.24	484.098		168265	1241.4	165.703		168265	867.685	261.869		168265	1235.12	481.88
169492	789.436	165.73		169492	460.515	256.48		169492	1127.63	476.877		169492	1092.84	162.626		169492	1155.22	259.162		169492	1495.78	474.217
170719	832.139	164.288		170719	1282.82	255.087		170719	1063.89	470.229		170719	1038.67	161.985		170719	1152.18	257.77		170719	1264.28	471.846
171945	656.294	164.174		171945	908.14	260.205		171945	947.5	476.832		171945	1006.68	162.573		171945	1259.41	260.074		171945	1231.33	475.884
173172	646.886	160.555		173172	1086.12	253.462		173172	1452.53	465.6		173172	858.478	159.991		173172	945.355	258.716		173172	1815.09	473.093
174398	349.989	159.138		174398	54.465	248.534		174398	1087.73	469.104		174398	581.254	155.902		174398	484.34	254.267		174398	1287.02	467.391
175625	584.492	160.154		175625	25.305	247.808		175625	860.05	463.894		175625	570.203	156.471		175625	517.825	251.085		175625	877.17	468.03
176851	689.286	157.543		176851	1239.38	248.889		176851	1165	454.807		176851	1036.74	154.585		176851	1124.91	251.094		176851	1375.64	459.004
178078	324.422	158.116		178078	343.625	248.881		178078	150.56	457.741		178078	756.481	155.643		178078	849.72	250.564		178078	1150.23	461.104
179304	719.125	159.08		179304	433.345	244.561		179304	568.04	450.822		179304	710.03	154.308		179304	1005.63	250.349		179304	541.37	448.803
180530	583.975	155.097		180530	697.115	244.183		180530	1629.04	449.315		180530	856.262	154.876		180530	1182.85	246.096		180530	2381.28	455.769
181756	232.467	154.278		181756	166.63	241.581		181756	-341.16	445.928		181756	961.6	152.317		181756	1290.49	245.281		181756	971.64	449.733
182983	309.981	151.942		182983	504.87	241.945		182983	419.33	438.952		182983	914.154	151.314		182983	1478.33	243.925		182983	1077.72	441.217
184209	480.183	153.471		184209	396.675	240.765		184209	746.57	444.115		184209	901.792	150.58		184209	1196.36	242.336		184209	1009.64	447.124
185435	472.603	153.987		185435	580.815	239.641		185435	419.4	442.014		185435	623.724	148.484		185435	718.595	244.127		185435	739.39	447.422
186661	200.558	151.825		186661	88.22	237.619		186661	21.18	440.681		186661	1022.02	149.499		186661	800.58	238.095		186661	873.36	435.277
187887	569.078	151.612		187887	237.06	236.229		187887	-345.1	436.27		187887	411.838	147.047		187887	30.885	235.291		187887	-313.37	436.107
189113	251.461	149.341		189113	402.475	236.184		189113	299.16	436.112		189113	536.624	147.238		189113	686.865	237.149		189113	701.86	436.43
190339	546.244	151.758		190339	705.475	235.103		190339	937.69	434.827		190339	732.551	147.288		190339	1018.94	239.025		190339	954.08	434.051
191565	108.689	147.065		191565	466.365	233.325		191565	1043.33	433.629		191565	644.051	144.72		191565	1244.72	235.823		191565	818.21	429.786
192791	450.478	147.197		192791	714.48	229.932		192791	685.71	426.368		192791	491.549	146.365		192791	479.6	234.007		192791	-59.89	429.384
194017	460.806	146.693		194017	366.19	230.208		194017	383.74	427.395		194017	439.387	146.11		194017	462.66	233.867		194017	981.05	431.019
195243	393.633	144.919		195243	498.735	229.872		195243	560.26	420.663		195243	706.219	143.202		195243	839.105	232.66		195243	820.36	424.922
196469	600.133	145.879		196469	617.62	228.71		196469	1531.03	422.519		196469	776.789	144.412		196469	912.88	230.681		196469	711.67	424.568
197695	425.514	143.995		197695	530.625	224.768		197695	1270.28	423.423		197695	656.195	141.792		197695	884.06	228.348		197695	1216.18	421.629
198920	551.142	144.069		198920	590.885	229.294		198920	654.4	418.176		198920	719.719	142.261		198920	611.145	226.942		198920	1398.39	420.804
200146	234.042	144.577		200146	763.875	228.841		200146	933.9	422.594		200146	552.795	143.204		200146	648.355	230.063		200146	643.63	424.171
201372	283.258	141.657		201372	728.575	226.428		201372	860.89	416.373		201372	682.5	139.566		201372	1006.05	225.326		201372	819.97	413.027
202597	462.197	142.424		202597	432.13	222.814		202597	404.42	411.759		202597	682.403	140.823		202597	871.455	226.641		202597	835.71	418.119
203823	417.742	142.387		203823	490.375	222.84		203823	511.45	410.926		203823	481.968	138.66		203823	598.695	223.976		203823	496.83	410.367
205048	501.764	142.312		205048	321.01	222.167		205048	846.3	412.984		205048	595.522	138.818		205048	645.195	224.573		205048	644.13	413.41
206274	331.369	139.216		206274	514.905	220.357		206274	1689.51	412.044		206274	674.857	137.737		206274	874.995	224.116		206274	1111.49	413.65
207499	621.689	140.285		207499	773.31	219.798		207499	1331.45	405.861		207499	860.3	137.197		207499	673.025	218.319		207499	484.79	400.48
208725	52.6	138.02		208725	338.01	221.089		208725	73.76	407.104		208725	619.886	136.136		208725	743.5	221.906		208725	689.88	405.367
209950	437.736	139.167		209950	481.77	220.607		209950	800.76	405.248		209950	464.311	135.344		209950	1335.45	221.989		209950	1056.88	404.005
211175	314.219	137.674		211175	634.085	219.858		211175	283.98	402.277		211175	265.76	134.65		211175	538.535	219.269		211175	41.63	404.315
212401	408.981	139.88		212401	297.2	217.919		212401	706.64	404.646		212401	461.984	135.376		212401	752.895	219.871		212401	664.14	405.2
213626	266.381	137.203		213626	370.445	216.422		213626	56.97	396.881		213626	432.808	133.868		213626	669	215.539		213626	1085.39	399.446
214851	381.233	137.877		214851	651.03	218.477		214851	651.39	401.406		214851	415.043	134.395		214851	569.155	219.34		214851	337.81	401.991
216076	600.256	135.441		216076	655.75	214.284		216076	1344.43	396.772		216076	640.827	134.921		216076	931.67	217.439		216076	-8.29	397.56
217301	254.064	134.201		217301	521.62	213.571		217301	726.15	391.832		217301	538.949	133.922		217301	574.7	215.305		217301	150.98	396.697
218526	299.681	135.835		218526	300.23	216.078		218526	326.81	394.917		218526	337.587	132.671		218526	780.23	214.524		218526	1156.44	397.138
219751	287.244	134.377		219751	538.42	216.082		219751	353.52	395.736		219751	552.587	132.532		219751	658.94	212.707		219751	1184.01	391.567
220976	171.819	135.149		220976	167.185	215.96		220976	-250.88	397.646		220976	637.619	133.389		220976	509.145	213.828		220976	616.81	395.597
222201	344.247	133.902		222201	528.655	212.145		222201	1047.7	391.548		222201	768.124	130.854		222201	683.68	211.102		222201	1055.85	390.744
223426	310.036	134.285		223426	242.575	211.335		223426	76.84	390.345		223426	160.9	129.928		223426	115.11	210.382		223426	328.07	390.032
224651	155.886	130.818		224651	637.725	211.673		224651	318.75	385.275		224651	498.395	130.756		224651	816.44	211.555		224651	1205.36	391.169
225876	279.439	132.755		225876	595.025	209.405		225876	444.99	386.138		225876	550.751	130.148		225876	784.12	210.96		225876	782.18	382.456
227100	627.408	133.083		227100	667.025	210.086		227100	855.61	387.885		227100	457.019	130.39		227100	500.28	210.738		227100	933.05	389.87
228325	242.9	133.535		228325	307.83	206.136		228325	-41.81	381.662		228325	592.614	129.12		228325	718.48	209.258		228325	620.94	382.114
229550	319.147	132.151		229550	393.845	207.282		229550	384.85	381.625		229550	540.803	128.595		229550	607.875	208.003		229550	815.38	383.342
230774	181.494	130.854		230774	490.69	206.643		230774	565.03	382.19		230774	446.143	129.462		230774	506.57	207.3		230774	590.66	384.916
231999	366.544	131.411		231999	177.225	203.556		231999	682.46	378.724		231999	536.427	126.973		231999	667.23	208.375		231999	806.78	380.788
233224	328.978	130.064		233224	548.915	206.266		233224	404.34	378.978		233224	617.008	128.785		233224	734.425	208.94		233224	412.62	383.185
234448	342.85	129.653		234448	427.34	203.428		234448	766.54	376.365		234448	484.892	128.724		234448	665.805	207.222		234448	317.67	380.487
235672	280.617	127.879		235672	191.175	202.556		235672	1579.89	379.029		235672	558.187	128.996		235672	438.925	206.971		235672	539.08	379.44
236897	260.772	128.583		236897	391.485	204.154		236897	498.75	376.428		236897	287.508	126.977		236897	419.01	205.383		236897	576.42	378.104
238121	492.842	128.169		238121	247.53	200.216		238121	699.67	370.521		238121	651.354	127.078		238121	738.92	202.781		238121	1119.57	374.995
239345	333.858	126.957		239345	415.31	201.129		239345	1156.12	373.007		239345	548.668	124.166		239345	679.24	199.346		239345	1229.09	370.41
240570	244.653	128.624		240570	443.305	204.267		240570	-209.2	374.486		240570	384.113	125.029		240570	712.95	205.006		240570	1072.69	376.243
241794	492.947	128.866		241794	464.235	201.908		241794	701.81	372.424		241794	702.441	126.824		241794	948.05	204.262		241794	1308.44	377.052
243018	399.25	126.224		243018	365.67	199.467		243018	624.97	369.039		243018	628.649	124.343		243018	631.575	200.808		243018	907.9	369.614
244242	339.083	125.923		244242	781.69	200.714		244242	794.32	367.545		244242	252.008	123.416		244242	495.31	201.572		244242	43.49	371.089
245466	265.064	124.681		245466	120.955	196.265		245466	679.16	366.278		245466	574.138	124.312		245466	586.325	199.011		245466	532.83	366.721
246690	214.867	125.697		246690	74.2	198.21		246690	-78.32	367.665		246690	288.543	123.131		246690	213.025	199.231		246690	367.4	368.522
247914	302.019	125.12		247914	388.99	197.678		247914	579.46	362.622		247914	315.449	122.107		247914	409.79	199.044		247914	744.9	366.954
249138	124.786	125.442		249138	365.935	199.067		249138	-66.68	364.439		249138	512.443	123.036		249138	846.21	199.965		249138	1300.39	366.521
250362	171.186	125.079		250362	248.58	196.674		250362	858.15	364.203		250362	454.132	121.049		250362	772.875	196.769		250362	1181.08	362.824
251585	69.1389	122.669		251585	390.53	195.56		251585	418.04	361.064		251585	418.881	121.99		251585	336.895	198.454		251585	113.46	363.613
252809	77.8889	122.079		252809	496.73	194.758		252809	275.73	359.337		252809	461.176	122.028		252809	210.555	196.621		252809	374.51	363.983
254033	184.403	122.763		254033	357.345	194.193		254033	419.48	358.495		254033	387.492	120.725		254033	540.175	196.547		254033	601.23	360.927
255256	144.711	123.004		255256	393.18	195.396		255256	328.7	359.881		255256	327.838	119.392		255256	551.72	194.967		255256	910.47	359.735
256480	334.722	124.276		256480	197.865	193.262		256480	482.48	358.916		256480	465.524	120.286		256480	384.04	194.681		256480	1106.81	359.298
257704	78.0306	121.295		257704	77.965	194.032		257704	40.35	357.756		257704	263.005	120.899		257704	254.175	195.484		257704	-6.63	360.031
258927	532.214	122.475		258927	325.22	189.971		258927	1305.41	354.404		258927	226.47	119.169		258927	422.135	194.25		258927	404.46	356.419
260150	302.131	120.69		260150	114.89	190.564		260150	-53.79	352.361		260150	534.657	119.197		260150	709.42	193.145		260150	745.68	353.022
261374	119.4	120.858		261374	300.62	193.001		261374	111.88	355.692		261374	348.668	121.058		261374	421.295	195.042		261374	240.21	359.414
262597	174.475	121.733		262597	-84.64	191.48		262597	465.92	355.434		262597	377.324	119.204		262597	549.63	193.318		262597	763.34	357.065
263820	278.997	120.459		263820	225.945	189.694		263820	530.92	350.821		263820	546.165	118.125		263820	484.94	189.549		263820	539.79	348.82
265044	113.694	120.151		265044	224.39	190.275		265044	-132.01	351.795		265044	484.143	119.594		265044	451.765	191.916		265044	509.29	353.908
266267	222.817	118.295		266267	646.405	189.268		266267	774.43	349.416		266267	393.016	117.582		266267	665.765	190.76		266267	495.59	349.626
267490	331.478	119.784		267490	397.37	189.168		267490	439.65	347.805		267490	378.376	117.689		267490	254.025	191.23		267490	396.94	352.505
268713	245.886	120.248		268713	76.66	189.093		268713	-184.3	349.351		268713	248.011	116.125		268713	596.635	190.451		268713	694.45	350.89
269936	58.0722	118.156		269936	410.445	187.573		269936	732.64	347.071		269936	453.143	117.01		269936	143.27	189.022		269936	321.66	348.815
271159	196.794	118.451		271159	599.685	188.629		271159	399.1	347.781		271159	203.449	116.023		271159	473.35	189.868		271159	74.93	349.671
272382	215.158	117.618		272382	152.21	185.875		272382	675.35	345.263		272382	591.178	117.658		272382	413.015	189.019		272382	592.91	346.284
273604	212.536	117.588		273604	318.505	187.272		273604	194.99	343.764		273604	388.424	116.013		273604	578.185	187.88		273604	621.99	346.385
274827	172.722	117.148		274827	407.925	185.392		274827	425.35	342.153		274827	209.714	115.428		274827	180.28	187.184		274827	-62.19	345.99
276050	125.481	118.005		276050	187.895	186.377		276050	738.26	344.613		276050	53.1487	114.76		276050	449.265	187.143		276050	690.08	346.868
277272	19.4806	115.743		277272	347.065	185.641		277272	261.12	342.14		277272	511.432	115.332		277272	313.49	184.749		277272	630.59	341.748
278495	217.033	116.722		278495	271.285	183.701		278495	378.75	340.755		278495	213.968	113.956		278495	400.135	185.06		278495	806.76	344.94
279718	272.883	117.144		279718	526.275	184.833		279718	572.57	341.705		279718	378.041	114.652		279718	507.205	186.73		279718	450.77	343.267
280940	70.6778	115.389		280940	182.26	184.752		280940	432.79	340.651		280940	186.276	113.132		280940	344.235	184.721		280940	8.02	338.512
282162	137.7	113.956		282162	466.895	182.189		282162	1172.36	338.102		282162	327.743	112.904		282162	652.21	183.638		282162	503.25	337.737
283385	-51.1833	115.09		283385	280.87	183.75		283385	-64.15	340.033		283385	228.16	113.011		283385	524.81	184.978		283385	230.14	339.005
284607	140.881	115.472		284607	118.895	181.537		284607	675.18	338.764		284607	269.068	113.572		284607	479.505	184.254		284607	61.57	337.153
285829	81.125	115.535		285829	290.37	183.382		285829	31.32	338.552		285829	384.93	112.399		285829	515.12	183.253		285829	825.45	338.278
287052	449.825	115.453		287052	462.305	181.382		287052	464.75	334.794		287052	633.87	113.259		287052	734.02	182.058		287052	866.91	334.874
288274	301.75	116.38		288274	112.575	181.217		288274	169.98	336.094		288274	314.143	112.185		288274	282.38	182.314		288274	353.07	336.83
289496	-52.8667	113.668		289496	-152.99	179.953		289496	-432.24	334.681		289496	202.919	112.9		289496	49.34	182.353		289496	136.8	338.366
290718	140.636	113.891		290718	581.3	181.45		290718	888.2	333.788		290718	280.5	112.004		290718	231.405	180.974		290718	301.39	336.283
291940	200.786	112.89		291940	273.98	180.462		291940	149.03	330.043		291940	229.273	110.188		291940	211.02	179.886		291940	204.98	332.76
293162	25.2083	113.016		293162	129.24	179.933		293162	288.51	334.915		293162	300.527	111.841		293162	307.745	181.784		293162	527.46	335.221
294384	-44.5417	114.61		294384	150.69	180.858		294384	231.97	334.857		294384	518.876	111.935		294384	712.505	181.924		294384	822.02	334.233
295605	322.908	115.213		295605	354.14	179.647		295605	631.49	335.126		295605	144.1	112.724		295605	440.43	183.605		295605	385.99	336.714
296827	159.086	115.264		296827	146.705	182.684		296827	249.28	337.603		296827	206.792	112.496		296827	556.5	184.637		296827	659.33	338.958
298049	84.475	115.904		298049	199.565	184.128		298049	-32.46	339.129		298049	245.173	112.314		298049	31.41	183.193		298049	340.02	338.877
299270	271.139	116.692		299270	633.135	186.016		299270	1279.85	343.172		299270	383.384	115.88		299270	203.925	186.807		299270	919.61	348.313
300492	251.506	118		300492	536.865	187.49		300492	1077.5	347.705		300492	342.281	117.064		300492	212.46	189.385		300492	176.24	348.407
301713	66.0556	118.637		301713	424.5	189.113		301713	212.51	348.974		301713	206.181	116.355		301713	392.06	189.668		301713	-7.39	347.609
302935	107.997	120.006		302935	377.045	190.187		302935	374.04	351.61		302935	195.605	116.908		302935	580.825	191.806		302935	522.45	351.282
304156	-67.7222	120.089		304156	-145.35	190.813		304156	63.13	355.784		304156	257.041	118.386		304156	410.69	193.002		304156	52.49	352.913
305378	126.214	121.418		305378	193.165	192.609		305378	695.15	357.555		305378	231.895	119.62		305378	596.92	195.481		305378	296.91	358.259
306599	277.125	122.582		306599	433.51	192.114		306599	85.42	352.259		306599	360.408	119.471		306599	478.165	193.37		306599	455.37	355.756
307820	156.958	121.131		307820	-13.735	192.013		307820	594.08	358.014		307820	227.981	119.254		307820	388.22	194.692		307820	379.49	357.33
309041	-57.2694	121.169		309041	206.83	194.085		309041	1034.54	359.917		309041	173.843	121.096		309041	496.685	197.415		309041	280.05	363.934
310262	46.825	123.34		310262	588.365	197.726		310262	539.39	362.796		310262	340.043	121.134		310262	619.36	196.91		310262	676.22	361.526
311483	92.3306	123.202		311483	489.405	197.334		311483	536.88	362.289		311483	252.027	121.21		311483	127.745	197.407		311483	505.18	365.921
312704	235.275	122.808		312704	426.455	195.151		312704	1015.81	361.65		312704	355.251	121.362		312704	129.88	196.605		312704	414.43	364.391
313925	79.4861	123.388		313925	234.29	197.272		313925	552.79	364.735		313925	296.057	120.558		313925	540.27	194.63		313925	911.43	361.61
315146	314.344	127.146		315146	85.95	198.62		315146	512.68	370.217		315146	279.205	123.701		315146	541.48	199.862		315146	107.87	369.448
316366	198.217	124.848		316366	-198.12	195.414		316366	90.2	364.274		316366	395.492	120.944		316366	160.535	196.008		316366	668.45	363.682
317587	212.806	123.939		317587	286.18	197.057		317587	485.77	364.956		317587	243.289	121.889		317587	216.45	196.728		317587	350.94	364.033
318808	185.875	124.127		318808	189.84	196.424		318808	444.2	363.139		318808	470.349	122.061		318808	588.785	196.766		318808	508.04	362.007
320028	193.031	124.865		320028	409.55	198.624		320028	459.78	364.265		320028	41.4135	122.22		320028	242.145	197.341		320028	342.78	366.768
321249	33.3222	124.868		321249	-99.235	199.561		321249	-512.73	366.209		321249	410.689	122.727		321249	334.35	198.201		321249	952.6	366.658
322469	-39.6778	121.401		322469	250.895	195.856		322469	98.69	360.765		322469	291.5	120.244		322469	-29.215	195.019		322469	748.6	363.077
323689	3.63889	123.486		323689	174.955	197.65		323689	181.61	366.588		323689	178.516	122.064		323689	-103.035	196.287		323689	-102.68	363.066
324910	68.8389	124.314		324910	94.32	195.89		324910	120.39	361.799		324910	238.792	121.339		324910	265.05	195.704		324910	54.11	362.238
326130	102.742	124.389		326130	402.535	196.708		326130	298.34	360.552		326130	86.6865	119.674		326130	248.04	196.99		326130	304.86	361.287
327350	228.142	123.173		327350	359.695	194.613		327350	897.97	361.692		327350	269.797	120.41		327350	456.775	197.64		327350	874.07	362.17
328570	72.8528	123.977		328570	160.195	194.935		328570	-112.41	359.609		328570	56.2324	120.791		328570	-120.645	194.705		328570	12.87	363.28
329790	55.8139	123.866		329790	168.52	195.815		329790	614.72	363.726		329790	144.44	121.135		329790	132.87	196.692		329790	-350.96	363.891
331010	101.353	123.114		331010	331.84	195.344		331010	441.27	360.865		331010	274.376	120.734		331010	120.19	194.834		331010	333.54	361.506
332230	42.7222	123.405		332230	23.435	196.192		332230	-139.1	360.488		332230	86.0919	120.487		332230	136.155	196.377		332230	-112.75	361.642
333450	110.411	123.639		333450	320.77	194.552		333450	228.77	362.271		333450	188.392	120.758		333450	658.13	197.131		333450	302.49	360.831
334670	224.469	123.231		334670	-3.135	194.164		334670	25.64	358.383		334670	277.897	120.249		334670	471.9	195.655		334670	254.15	360.107
335889	69.4528	121.871		335889	42.985	194.221		335889	235.63	360.563		335889	-12.4243	119.801		335889	374.715	194.702		335889	504.63	363.225
337109	64.7167	122.341		337109	422.06	194.545		337109	650.15	357.977		337109	46.173	118.98		337109	339.47	195.483		337109	348.82	362.661
338328	205.422	122.492		338328	226.275	193.483		338328	302.24	359.469		338328	351.273	120.151		338328	360.34	193.497		338328	541.91	357.064
339548	213.256	123.619		339548	232.65	196.277		339548	746.4	362.578		339548	213.335	118.699		339548	574.505	196.444		339548	806.51	363.015
340767	60.7306	122.922		340767	247.995	195.505		340767	-212	359.692		340767	116.57	119.866		340767	187.825	195.028		340767	464.26	360.731
341987	156.178	123.106		341987	680.53	195.55		341987	631.95	361.064		341987	329.573	121.843		341987	366.795	196.099		341987	315.67	364.351
343206	219.758	123.123		343206	405.105	195.243		343206	825.45	359.743		343206	256.049	120.097		343206	706.71	196.213		343206	516.44	362.084
344425	80.8083	122.093		344425	245.38	195.77		344425	459.03	360.515		344425	172.665	120.959		344425	35.185	195.299		344425	-49.49	364.795
345644	36.5806	123.808		345644	104.435	196.93		345644	665.32	364.955		345644	159.876	119.113		345644	496.645	197.185		345644	683.25	363.806
346863	183.911	123.377		346863	171.515	195.589		346863	416.74	362.981		346863	349.06	120.447		346863	704.765	197.065		346863	1395.44	364.002
348082	-88.15	124.463		348082	-334.57	198.154		348082	-558.51	367.219		348082	156.257	121.586		348082	89.23	197.369		348082	400.43	366.577
349301	162.964	124.929		349301	205.355	197.231		349301	283.86	365.807		349301	80.5243	121.106		349301	192.215	199.041		349301	-63.55	366.076
350520	-111.575	125.324		350520	-240.82	199.306		350520	188.97	368.99		350520	330.095	120.459		350520	416.25	196.105		350520	1428.4	365.365
351739	33.5944	125.314		351739	73.085	197.547		351739	500.45	366.613		351739	180.573	122.112		351739	-50.495	197.586		351739	264	365.933
352958	30.4333	123.329		352958	293.7	197.722		352958	263.42	362.701		352958	126.346	119.68		352958	598.43	197.616		352958	914.69	364.204
354176	78.7639	124.931		354176	259.275	197.853		354176	776.75	366.769		354176	78.7865	121.93		354176	32.9	197.086		354176	339.23	367.8
355395	86.7833	126.3		355395	69.155	199.132		355395	-439.71	367.818		355395	305.246	123.622		355395	-43.185	199.678		355395	420.76	371.817
356613	-90.6306	123.582		356613	-47.37	198		356613	110.46	368.225		356613	153.011	121.561		356613	277.1	200.433		356613	320.92	367.547
357832	207.692	125.844		357832	397.39	198.306		357832	487.84	366.425		357832	306.543	122.274		357832	923.86	200.147		357832	1020.07	365.057
359050	215.631	126.742		359050	-73.54	198.775		359050	440.55	367.6		359050	136.392	122.009		359050	304.255	199.149		359050	529.71	367.271
360268	-32.1639	125.221		360268	-66.425	199.179		360268	164.93	369.524		360268	226.627	122.462		360268	202.505	198.522		360268	310.14	368.282
361486	55.8139	126.107		361486	166.855	198.377		361486	221.86	367.822		361486	113.297	122.546		361486	215.15	200.113		361486	-155.67	367.696
362705	111.919	125.824		362705	428.975	200.156		362705	-99.29	369.705		362705	55.1243	123.201		362705	43.255	199.479		362705	147.91	369.825
363923	117.167	127.506		363923	-188.3	200.082		363923	-82.51	372.122		363923	116.535	121.693		363923	191.635	200.718		363923	-139.51	368.043
365141	196.561	125.754		365141	317.405	199.922		365141	562.16	368.395		365141	126.392	122.081		365141	381.335	200.798		365141	690.12	370.983
366359	-73.2917	125.482		366359	-18.1	199.393		366359	266.67	369.702		366359	97.7676	122.253		366359	221.78	200.494		366359	819.95	371.35
367576	58.0278	126.466		367576	125.235	201.255		367576	133.04	373.392		367576	417.749	123.75		367576	579.775	200.903		367576	369.55	368.353
368794	5.45833	127.13		368794	89.59	201.306		368794	378.46	375.294		368794	20.5676	123.305		368794	309.265	202.333		368794	741.18	375.477
370012	-243.361	129.161		370012	179.135	207.827		370012	-321.51	380.237		370012	79.8189	125.867		370012	310.025	206.261		370012	911.87	382.006
371230	194.625	132.908		371230	242.655	208.191		371230	691.62	388.518		371230	340.173	131.524		371230	11.8	211.296		371230	-69.59	389.922
372447	116.875	132.029		372447	91.235	208.052		372447	625.1	387.184		372447	295.051	128.142		372447	107.87	209.141		372447	245.16	385.583
373665	-12.2222	132.274		373665	159.305	213.275		373665	360.85	390.457		373665	114.26	129.248		373665	108.54	209.668		373665	402.38	390.285
374882	145.506	134.172		374882	410.185	211.367		374882	293.45	390.995		374882	52.6892	129.688		374882	721.61	213.756		374882	-193.85	390.376
376099	-11.325	135.104		376099	287.065	216.774		376099	518.06	399.496		376099	345.868	133.362		376099	982.915	217.979		376099	1000.14	397.363
377316	139.992	135.181		377316	338.755	215.907		377316	-656.92	394.686		377316	335.995	132.494		377316	350.065	214.073		377316	691.56	398.627
378534	249.853	135.434		378534	155.705	216.11		378534	765.39	400.305		378534	399.327	134.197		378534	1032.62	217.931		378534	791	398.656
379751	262.581	138.721		379751	232.275	215.851		379751	52.1	399.247		379751	-36.7622	132.719		379751	170.29	217.926		379751	97.31	402.022
380968	155.456	137.301		380968	94.795	215.792		380968	722.24	400.544		380968	47.3432	134.927		380968	137.67	218.239		380968	434.26	403.814
382185	-233.083	138.212		382185	132.365	223.278		382185	53.72	410.835		382185	-10.4	135.792		382185	-132.895	221.63		382185	-944.71	410.482
383402	47.6278	138.057		383402	409.545	220.902		383402	260.27	406.514		383402	192.273	135.116		383402	248.73	221.761		383402	446.44	410.278
384618	417.444	139.196		384618	552.285	219.625		384618	1367.49	405.63		384618	136.862	137.303		384618	19.235	221.528		384618	837.72	416.457
385835	134.181	139.944		385835	71.805	223.85		385835	127.38	412.068		385835	120.403	138.802		385835	-154.705	222.891		385835	474.02	414.915
387052	33.3222	144.908		387052	-71.025	229.032		387052	-164.69	424.349		387052	313.222	143.261		387052	6.415	230.082		387052	270.42	426.455
388268	155.506	146.49		388268	-58.47	231.259		388268	216.92	432.427		388268	213.751	143.568		388268	182.945	232.088		388268	1114.81	433.803
389485	-20.8667	149.529		389485	-172.28	236.744		389485	60.33	438.325		389485	244.795	146.51		389485	242.995	238.03		389485	53.89	435.262
390701	181.986	152.583		390701	366.195	239.539		390701	1055.29	448.941		390701	190.359	148.352		390701	132.01	241.76		390701	59.59	444.033
391918	359.753	156.921		391918	-104.66	242.88		391918	298.73	454.851		391918	-13.0595	149.203		391918	82.02	243.313		391918	121.18	455.584
393134	168.383	155.362		393134	337.935	246.416		393134	-575.8	453.009		393134	315.957	151.765		393134	483.215	246.421		393134	264	451.239
394350	-140.411	155.969		394350	-33.875	248.978		394350	-410.47	462.636		394350	104.338	154.104		394350	-15.015	249.558		394350	-174.29	464.05
395566	88.9333	158.235		395566	69.07	252.555		395566	75.4	466.185		395566	124.27	152.832		395566	608.9	253.08		395566	322.82	467.131
396782	50.7917	164.097		396782	62.875	261.173		396782	49.1	480.663		396782	78.5703	158.955		396782	-162.7	258.078		396782	225.76	476.052
397998	269.117	165.144		397998	-306.74	257.195		397998	-716.22	479.071		397998	389.997	159.693		397998	341.82	259.088		397998	525.88	479.56
399214	-37.8778	163.557		399214	199.23	260.719		399214	-343.93	481.837		399214	133.427	159.7		399214	276.805	260.348		399214	482.17	483.535
400430	112.428	169.59		400430	122.045	268.362		400430	-83.77	493.61		400430	-89.3351	164.649		400430	-106.655	266.875		400430	-322.29	498.638
401645	-54.775	167.69		401645	-82.325	265.967		401645	106.76	493.25		401645	-127.941	163.507		401645	-5.585	266.41		401645	10.45	493.47
402861	3.70833	170.081		402861	135.415	270.707		402861	963.75	501.698		402861	433.257	165.837		402861	288.585	269.72		402861	158.27	495.171
404076	-30.225	174.692		404076	-378.135	274.119		404076	-1111.58	503.858		404076	211.684	167.487		404076	341.035	270.429		404076	1631.74	507.907
405292	89.1306	172.253		405292	72.04	272.687		405292	104.65	506.585		405292	304.927	171.147		405292	234.51	280.262		405292	-338.38	512.688
406507	18.7111	176.743		406507	525.015	286.366		406507	147.6	519.938		406507	265.495	174.69		406507	476.72	282.207		406507	264.53	523.631
407722	344.814	179.537		407722	137.22	281.694		407722	1079.14	519.05		407722	23.3973	174.309		407722	-54.905	285.881		407722	-557.17	525.258
408938	458.511	182.276		408938	183.69	283.423		408938	1341.09	528.304		408938	-140.881	174.746		408938	-393.43	287.8		408938	-1479.61	526.861
410153	6.025	179.467		410153	-253.28	285.435		410153	-22.27	529.141		410153	375.292	178.453		410153	687.45	288.304		410153	890.91	534.741
411368	22.1972	185.001		411368	237.085	294.062		411368	748.21	543.164		411368	93.0622	178.131		411368	684.965	293.499		411368	898.71	539.903
412583	-207.558	184.466		412583	633.095	300.507		412583	117.87	545.364		412583	328.819	182.641		412583	214.44	295.59		412583	619.04	549.934
413798	-149.353	188.867		413798	-263.005	299.387		413798	-876.71	555.058		413798	45.7703	183.647		413798	-70.31	297.395		413798	-156.68	551.488
415012	2.90278	191.03		415012	810.385	305.202		415012	983.14	560.72		415012	386.808	190.718		415012	-163.94	303.889		415012	-141.59	563.165
416227	-198.986	193.23		416227	-196.015	308.554		416227	297.95	569.625		416227	-136.773	186.971		416227	-225.865	307.197		416227	-479.46	567.616
417442	226.519	192.653		417442	623.6	313.152		417442	425.05	574.78		417442	161.938	191.242		417442	228.045	312.133		417442	314.52	577.872
418656	-2.05833	195.871		418656	199.705	312.184		418656	754.84	587.582		418656	82.6027	190.935		418656	441.685	313.03		418656	1068.4	575.796
419871	341.278	200.361		419871	286.435	317.308		419871	-127.74	582.184		419871	222.884	192.601		419871	317.59	318.174		419871	-253.92	584.403
421085	237.825	203.687		421085	408.41	319.834		421085	454.78	593.941		421085	81.1487	196.202		421085	-108.85	318.758		421085	-25.23	593.077
422299	410.186	202.981		422299	845.14	326.737		422299	2182.56	608.001		422299	333.338	204.745		422299	-207.74	328.987		422299	59.53	607.059
423514	17.8694	209.654		423514	117.93	329.343		423514	1162.4	610.733		423514	456.046	203.592		423514	164.39	325.79		423514	573.67	610.33
424728	-15.9167	206.345		424728	208.95	331.792		424728	868.67	615.686		424728	16.8919	206.354		424728	-497.29	333.64		424728	-535.47	618.471
425942	263.722	212.299		425942	612.355	336.031		425942	805.34	618.271		425942	259.27	209.717		425942	773.545	342.24		425942	597.84	628.512
427156	12.9111	212.473		427156	564.89	341.967		427156	854.58	634.88		427156	41.7432	214.647		427156	22.785	347.979		427156	-276.35	637.586
428369	-126.014	219.793		428369	-181.61	350.498		428369	-467.37	648.174		428369	95.7649	215.47		428369	132.365	356.178		428369	-195.48	654.674
429583	215.4	222.14		429583	328.71	351.516		429583	663.12	650.594		429583	116.562	213.062		429583	41.04	344.689		429583	1206.75	646.125
430797	318.086	227.319		430797	349.625	358.323		430797	362.73	658.88		430797	-209.297	220.413		430797	-32.85	355.729		430797	-115.73	664.545
432010	-122.267	226.795		432010	94.285	363.918		432010	511.4	676.163		432010	59.5081	220.086		432010	686.13	363.363		432010	1198.23	670.191
433224	63.0361	231.468		433224	-160.2	366.244		433224	-154.27	673.859		433224	212.8	232.707		433224	159.135	370.115		433224	-360.58	690.191
434437	-240.953	238.126		434437	60.595	378.354		434437	432.45	704.087		434437	-81.2946	228.746		434437	567.255	378.951		434437	784.99	694.513
435651	-10.8444	234.376		435651	-30.6	381.057		435651	569.95	703.797		435651	0.672973	231.108		435651	-127.255	371.99		435651	531.31	701.25
436864	-16.1861	247.014		436864	10.1	379.852		436864	396.34	713.08		436864	256.184	236.471		436864	388.52	386.449		436864	399.23	717.907
438077	292.108	252.375		438077	658.795	395.94		438077	-846.19	721.611		438077	72.4838	241.864		438077	659.81	398.487		438077	983.98	725.423
439290	337.397	253.749		439290	-339.905	396.341		439290	-397.07	734.663		439290	132.805	243.737		439290	197.13	398.543		439290	-111.08	732.169
440503	120.847	255.869		440503	-73.72	401.08		440503	705.58	751.506		440503	371.854	251.187		440503	-473.345	399.192		440503	671.27	746.222
441716	463.75	265.817		441716	21.71	412.404		441716	-16.63	763.822		441716	280.03	247.657		441716	331.735	406.983		441716	1597.52	766.56
442929	90.6417	263.024		442929	11.385	408.433		442929	-185.44	776.375		442929	358.449	254.15		442929	308.375	414.663		442929	1267.34	781.447
444142	-74.3694	268.159		444142	183.58	434.426		444142	813.64	799.648		444142	355.422	267.836		444142	111.66	432.67		444142	1060.88	818.014
445354	487.697	277.301		445354	-38.285	427.199		445354	-466.38	789.358		445354	62.4162	263.636		445354	-481.935	425.931		445354	391.32	804.119
446567	327.917	275.589		446567	377.135	440.245		446567	735.73	818.474		446567	337.303	271.203		446567	353.82	445.361		446567	1513.29	824.637
447779	322.961	289.301		447779	502.76	460.732		447779	986.91	846.788		447779	230.113	276.075		447779	113.71	446.149		447779	829.35	834.399
448992	474.964	289.398		448992	761.91	463.868		448992	1625.86	862.379		448992	266.76	288.073		448992	707.18	466.671		448992	-351.95	862.918
450204	333.267	310.866		450204	-40.445	474.69		450204	145.17	884.844		450204	254.773	288.013		450204	801.185	473.959		450204	1870.88	863.366
451416	331.656	308.041		451416	113.435	483.843		451416	868.42	887.753		451416	-354.354	292.358		451416	-555.72	482.967		451416	-159.96	896.721
452628	-57.9722	304.964		452628	249.3	493.013		452628	-132.36	907.942		452628	-167.995	301.704		452628	121.065	492.284		452628	-41.66	916.201
453840	-270.744	315.678		453840	508.81	509.579		453840	1080.65	942.008		453840	102	309.27		453840	786.98	517.943		453840	1900.1	943.626
455052	419.936	326.195		455052	760.91	518.708		455052	981.55	979.372		455052	96.4865	320.995		455052	59.085	529.244		455052	-306.95	963.814
456264	266.514	343.751		456264	-285.085	539.977		456264	-740.9	1009.61		456264	-629.178	320.59		456264	519.265	540.157		456264	1061.28	998.86
457476	458.508	348.939		457476	718.475	546.602		457476	538.5	1014.25		457476	254.065	339.798		457476	1168.57	542.726		457476	1212.58	1002.66
458687	-21.9583	344.624		458687	208.315	559.013		458687	-168.94	1028.48		458687	-679.984	348.536		458687	-1199.06	571.311		458687	-2193.58	1054.04
459899	388.669	372.856		459899	170.61	603.907		459899	-458.77	1085.18		459899	-284.322	348.785		459899	53.935	587.807		459899	671.25	1092.89
461110	220.164	392.687		461110	-532.925	603.716		461110	1005.27	1128.09		461110	-400.373	364.176		461110	-80.92	607.808		461110	-158.03	1126.62
462322	-264.825	392.743		462322	-43.805	630.715		462322	-1700.07	1157.1		462322	981.954	398.464		462322	1023.52	613.123		462322	-748.83	1133.64
463533	-414.506	426.754		463533	-676.755	660.95		463533	-2586.94	1201.89		463533	-140.584	393.821		463533	325.91	644.154		463533	1865.81	1205.29
464744	-155.239	429.826		464744	126.345	669.245		464744	1010.73	1242.22		464744	492.83	405.384		464744	1318.89	677.062		464744	1823.64	1240.85
465955	460.8	454.804		465955	675.25	724.644		465955	-148.31	1300.56		465955	366.687	451.457		465955	315.505	731.288		465955	-328.34	1337.2
467166	147.042	478.833		467166	-80.01	753.759		467166	272.63	1381.8		467166	-139.06	454.34		467166	-1009.58	755.372		467166	922.59	1399.78
468377	-352.617	498.799		468377	618.79	815.602		468377	448.16	1478.8		468377	-193.411	488.42		468377	-184.13	812.284		468377	-611.75	1494.68
469588	1478.97	541.431		469588	1121.03	799.442		469588	3779.08	1516.66		469588	633.6	502.282		469588	2148.3	841.637		469588	2034.25	1552.92
470799	485.119	551.014		470799	-338.02	856.001		470799	2211.71	1604.66		470799	816.289	549.751		470799	784.8	882.262		470799	2431.56	1644.38
472009	-92.3083	608.469		472009	-1733.34	962.4		472009	-3152.84	1796.68		472009	1388.38	607.374		472009	233.69	969.587		472009	1481.33	1810.66
473220	437	632.26		473220	557.05	1012.3		473220	2736.31	1859.98		473220	-714.243	602.02		473220	1155.07	1030.54		473220	-299.54	1861.74
474430	7.35556	707.334		474430	37.495	1070.67		474430	-864.39	1976.27		474430	-1051.57	645.036		474430	-369.085	1092.58		474430	-999.14	1994.29
475641	620.575	745.434		475641	-1082.75	1125.01		475641	-2778.95	2048.52		475641	-272.965	693.976		475641	-670.765	1153.34		475641	-2004.84	2109.81
476851	-929.1	752.956		476851	-377.295	1213		476851	-2803.25	2237.01		476851	173.765	740.663		476851	-1813.88	1212.15		476851	973.51	2371.51
478061	-984.189	751.575		478061	-223.765	1208.93		478061	1403.48	2302.44		478061	-2212.01	748.778		478061	538.31	1352.86		478061	-671.01	2430.56
479271	220.311	880.636		479271	2387.22	1404.03		479271	3281.9	2519.84		479271	677.14	876.322		479271	959.98	1451.51		479271	1630.63	2589.12
480481	162.194	963.213		480481	-789.76	1556.39		480481	3315.13	2944.8		480481	-78.6378	938.651		480481	178.02	1605.07		480481	-148.31	2972.04
